# Supplementary material for: Watermelon Intake Is Associated with Increased Nutrient Intake and Higher Diet Quality in Adults and Children, NHANES 2003–2018
Source: Nutrients. 2022 Nov 18;14(22):4883. doi: 10.3390/nu14224883 (PMC9692283; doi:10.3390/nu14224883)
Supplement: Supplementary file 1 [file nutrients-14-04883-s001.zip]

Archive with 1 entries (1 files):
- nutrients-1974641-supplementary.pdf
